# Supplementary material for: Nutritional Inadequacy: Unraveling the Methodological Challenges for the Application of the Probability Approach or the EAR Cut-Point Method—A Pregnancy Perspective
Source: Nutrients. 2021 Sep 29;13(10):3473. doi: 10.3390/nu13103473 (PMC8538604; doi:10.3390/nu13103473)
Supplement: Supplementary file 1 [file nutrients-13-03473-s001.zip]

Archive with 2 entries (2 files):
- nutrients-1305891-Supplementary_Tables.pdf
- Tsakoumaki et al. Supplementary_Figures.pdf
